# Supplementary material for: Targeting Glycolysis in Macrophages Confers Protection Against Pancreatic Ductal Adenocarcinoma
Source: Int J Mol Sci. 2021 Jun 14;22(12):6350. doi: 10.3390/ijms22126350 (PMC8231859; doi:10.3390/ijms22126350)
Supplement: Supplementary file 1 [file ijms-22-06350-s001.zip]

Archive with 1 entries (1 files):
- ijms-1224135-SI.pdf
